# Supplementary material for: Building a livestock genetic and genomic information knowledgebase through integrative developments of Animal QTLdb and CorrDB
Source: Nucleic Acids Res. 2018 Nov 8;47(Database issue):D701–10. doi: 10.1093/nar/gky1084 (PMC6323967; doi:10.1093/nar/gky1084)
Supplement: Supplementary Data [file gky1084_supplemental_files.zip]

Archive with 4 entries (4 files):
- Figure S1.docx
- Table S1 and Figure S1.pdf
- Table S1.docx
- Table S2.docx
